# Supplementary material for: Identification of biomarkers related to copper metabolism in patients with pulmonary arterial hypertension
Source: BMC Pulm Med. 2023 Jan 23;23:31. doi: 10.1186/s12890-023-02326-6 (PMC9868507; doi:10.1186/s12890-023-02326-6)
Supplement: Supplementary file 2 — Additional file 2. Supplementary Table 2. The ROC values and 95% confidence intervals of 28 module DE-CMGs. [file 12890_2023_2326_MOESM2_ESM.xls]

Supplementary Table 2. The ROC values and 95% confidence intervals of 28 module DE-CMGs.
Name	AUC	95% CI
CXCR4	0.902	0.834-0.971
JUN	0.885	0.806-0.963
DDIT3	0.876	0.795-0.958
PPP1R15A	0.879	0.798-0.959
NFKBIA	0.871	0.788-0.953
PHLDA1	0.854	0.765-0.942
CTRL	0.84	0.75-0.929
OSM	0.802	0.702-0.901
PTGER4	0.82	0.721-0.918
HBEGF	0.781	0.676-0.887
IFNG	0.785	0.681-0.89
COQ10B	0.824	0.723-0.924
PTS	0.793	0.686-0.9
DUSP1	0.787	0.676-0.898
CDKN1A	0.749	0.634-0.863
NLRP3	0.777	0.667-0.888
MCL1	0.773	0.66-0.887
HIF1A	0.755	0.635-0.876
FOS	0.74	0.616-0.864
CCL3	0.724	0.604-0.843
HSPA5	0.714	0.591-0.836
LDLR	0.737	0.622-0.852
IDI1	0.746	0.631-0.86
IL1B	0.713	0.589-0.837
SCO2	0.709	0.588-0.83
SLC5A8	0.669	0.541-0.797
NAMPT	0.699	0.575-0.824
FTH1	0.702	0.579-0.826
